# Supplementary material for: Artificial-Intelligence-Driven Electromyography Adaptation for Elderly Assistance at Physiological, Functional, and Behavioral Levels
Source: Cyborg Bionic Syst. 2026 Jul 15;7:0638. doi: 10.34133/cbsystems.0638 (PMC13369311; doi:10.34133/cbsystems.0638)
Supplement: Supplementary 1 — Supplementary Text Figs. S1 to S3 Movies S1 to S3 [file cbsystems.0638.f1.zip]

Archive with 7 entries (7 files):
- figS1.png
- figS2.png
- figS3.png
- Movie_S1 Real-Time Multi-Joint Coordination Control.mp4
- Movie_S2 Real-Time Application in Different Daily Scenarios.mp4
- Movie_S3 Real-Time Cooking Control Using Adaptation Strategy.mp4
- Supplementary Materials_260428.docx
